# Supplementary material for: Folliculin Contributes to VHL Tumor Suppressing Activity in Renal Cancer through Regulation of Autophagy
Source: PLoS One. 2013 Jul 29;8(7):e70030. doi: 10.1371/journal.pone.0070030 (PMC3726479; doi:10.1371/journal.pone.0070030)
Supplement: Table S2 — Genes significantly induced by VHL and enriched for specific chromosome or cytoband. (XLS) [file pone.0070030.s003.xls]

## Sheet: New Cytoband enrichment results
Table S2:
Category	Term	Count	%	P Value	Rank	FDR	Entrez Gene IDs	List Total	Pop Hits	Pop Total	Fold Change
CHROMOSOME	14	74	0.0785	2.20346e-12	1	4.38489e-10	51004, 84837, 5265, 8487, 10965, 51637, 112487, 25831, 10175, 29082, 6964, 27109, 11099, 4776, 84520, 64398, 2079, 7517, 8650, 22795, 55038, 11183, 9786, 10572, 9517, 3320, 80017, 23256, 51685, 54930, 57862, 56339, 5587, 4293, 55333, 10979, 3705, 7443, 7187, 80757, 3429, 2530, 10598, 6617, 57062, 90141, 26499, 1241, 283643, 4331, 5693, 9240, 64758, 1743, 1112, 283638, 29966, 23405, 81892, 1397, 9…	943	519	16073	2.43024
CHROMOSOME	17	101	0.1071	4.28725e-09	2	4.26581e-07	81872, 6341, 23135, 23164, 5187, 2314, 7156, 8402, 23140, 7531, 64750, 30833, 84817, 3430, 55720, 29928, 1984, 116238, 4831, 25926, 4137, 55379, 10514, 23108, 60528, 8741, 7083, 6117, 54478, 5573, 3218, 7314, 10594, 708, 6720, 117584, 58485, 990, 57048, 29, 147166, 9382, 9220, 6182, 112483, 6470, 55090, 59342, 8533, 11216, 2232, 5026, 27043, 1655, 23326, 2194, 26151, 5376, 23277, 3859, 201163, 88…	943	945	16073	1.82169
CYTOBAND	17p11.2	16	0.017	2.61798e-06	3	0.000173659	201163, 60528, 8834, 55090, 6470, 6720, 5598, 10626, 23164, 22905, 8533, 2314, 147166, 9611, 79999, 23326,	941	63	16002	4.31881
CYTOBAND	17p13.3	14	0.0148	6.80069e-06	4	0.000338335	1801, 55720, 708, 10594, 5026, 8402, 5306, 29, 6117, 5216, 7531, 10514, 23277, 23108,	941	52	16002	4.57835
CYTOBAND	17p13.1	14	0.0148	1.62626e-05	5	0.000647251	9212, 112483, 11337, 7157, 84314, 23135, 58485, 54785, 84316, 57048, 5338, 8741, 55135, 5430,	941	56	16002	4.25133
CYTOBAND	12p13	11	0.0117	0.000558062	6	0.0185091	5763, 80824, 83461, 10162, 11272, 2597, 10436, 7167, 8078, 1911, 11331,	941	50	16002	3.74117
CYTOBAND	17p13.2	8	0.0085	0.00145892	7	0.041475	9135, 84817, 27043, 79003, 54478, 23140, 84268, 56919,	941	30	16002	4.53475
CYTOBAND	14q22.1	6	0.0064	0.00311831	8	0.0775681	122786, 27109, 30001, 79944, 122769, 51637,	941	18	16002	5.66844
CYTOBAND	14q24.3	10	0.0106	0.00391403	9	0.0865435	2530, 1743, 51004, 81892, 10965, 9240, 2954, 57862, 8650, 122961,	941	54	16002	3.14913
CYTOBAND	19p13.3	19	0.0201	0.00831208	10	0.16541	9322, 2962, 9546, 1455, 682, 84823, 92840, 57418, 91978, 2872, 10501, 56927, 55658, 84266, 51129, 84954, 6929, 2879, 10347,	941	165	16002	1.95819
CHROMOSOME	18	24	0.0255	0.0100603	11	0.181999	10650, 7525, 11031, 10892, 57045, 4729, 56984, 9989, 8932, 7050, 8731, 84617, 4864, 103910, 10627, 5596, 10939, 9663, 81929, 339290, 10403, 9984, 6093, 6632, 3613,	943	233	16073	1.75566
CYTOBAND	19p13.3-p13.2	6	0.0064	0.0115481	12	0.191505	10469, 4670, 2057, 6813, 8175, 718,	941	24	16002	4.25133
CYTOBAND	16q13	6	0.0064	0.0189731	13	0.290434	92922, 9688, 55715, 10300, 57567, 79650,	941	27	16002	3.77896
CHROMOSOME	12	65	0.0689	0.0239199	14	0.340005	4141, 7637, 4048, 5985, 8531, 5901, 11272, 3875, 1663, 83441, 3178, 8496, 7112, 2012, 6171, 55729, 79602, 55785, 5763, 83461, 10162, 3489, 9052, 51054, 10436, 2967, 7167, 55846, 3709, 1848, 488, 10961, 2799, 51329, 517, 4891, 1975, 57102, 4973, 3747, 6996, 636, 5025, 57122, 1431, 7181, 27105, 6249, 10993, 2597, 35, 79022, 80196, 5250, 84318, 83857, 8078, 80824, 51202, 22822, 10059, 1911, 8364, 11…	943	851	16073	1.30187
CYTOBAND	14q12	6	0.0064	0.0253493	15	0.3363	112487, 25831, 84837, 29082, 4738, 23256,	941	29	16002	3.51834
CHROMOSOME	19	79	0.0838	0.0294074	16	0.365755	1994, 1050, 84798, 6813, 2962, 23476, 11018, 4037, 92840, 163049, 6253, 22859, 2872, 55658, 4670, 5032, 84266, 10053, 84954, 2879, 7596, 23640, 10347, 9322, 9546, 5143, 126393, 58491, 2067, 5518, 3718, 93343, 8175, 23770, 6929, 90353, 7064, 11283, 57817, 79016, 682, 23474, 84823, 57418, 718, 10437, 112812, 79002, 2091, 2014, 10469, 57664, 2057, 10535, 7376, 51129, 148189, 91663, 587, 55049, 92799…	943	1077	16073	1.25025
CYTOBAND	18p11.21	4	0.0042	0.0298279	17	0.349162	84617, 10650, 81929, 56984,	941	12	16002	5.66844
CYTOBAND	14q32.33	6	0.0064	0.0418386	18	0.462549	10572, 283643, 283638, 3320, 80757, 55038,	941	33	16002	3.09188
CYTOBAND	18p11.3	3	0.0032	0.0441411	19	0.46232	11031, 57045, 7050,	941	6	16002	8.50266
CYTOBAND	13q11-q12	3	0.0032	0.0441411	20	0.439204	26524, 5042, 7750,	941	6	16002	8.50266
CYTOBAND	17q21.3	4	0.0042	0.0452353	21	0.428659	4831, 3218, 7343, 990,	941	14	16002	4.85866
CYTOBAND	18p11.31	3	0.0032	0.0594315	22	0.537585	103910, 10627, 9663, 339290,	941	7	16002	7.28799
CYTOBAND	19q13.1	7	0.0074	0.0770465	23	0.66662	10653, 2091, 1050, 57817, 7305, 6261, 1340,	941	51	16002	2.33406
CYTOBAND	11q13	10	0.0106	0.0815563	24	0.676237	7542, 7352, 10263, 2950, 5499, 10938, 2017, 7351, 10435, 1072,	941	90	16002	1.88948
CYTOBAND	2q13	4	0.0042	0.085353	25	0.67941	150465, 165055, 84524, 84269,	941	18	16002	3.77896
CYTOBAND	17q22-q23	3	0.0032	0.0942903	26	0.721684	5889, 9110, 64750,	941	9	16002	5.66844
CYTOBAND	19p13.13	4	0.0042	0.0971204	27	0.715813	79002, 28974, 10535, 22859,	941	19	16002	3.58007
CYTOBAND	12q22	4	0.0042	0.109501	28	0.77824	7181, 4048, 55785, 7112,	941	20	16002	3.40106
CYTOBAND	12p13.1	3	0.0032	0.113423	29	0.778314	51202, 8531, 55729,	941	10	16002	5.10159
CYTOBAND	12q13.1	3	0.0032	0.113423	30	0.752371	79022, 27105, 3178,	941	10	16002	5.10159
CYTOBAND	5q32-q34	2	0.0021	0.114038	31	0.732051	900, 309,	941	2	16002	17.0053
CYTOBAND	1q21	8	0.0085	0.115845	32	0.720409	6271, 6281, 4170, 5692, 6277, 6284, 8364, 6275,	941	70	16002	1.94346
CYTOBAND	6p21.3	13	0.0138	0.125823	33	0.758751	9025, 56658, 6293, 50854, 7919, 8349, 1616, 8333, 3010, 8364, 6257, 4800, 1797,	941	141	16002	1.56787
CYTOBAND	19p13.1	5	0.0053	0.147478	34	0.863181	3718, 23476, 10437, 11283, 8178,	941	35	16002	2.42933
CYTOBAND	6q23.1	2	0.0021	0.166088	35	0.944331	1490, 8417,	941	3	16002	11.3369
CYTOBAND	3	3	0.0032	0.175434	36	0.969761	23129, 22820, 51460,	941	13	16002	3.9243
CYTOBAND	17q25.1	5	0.0053	0.182058	37	0.979178	30833, 57513, 26151, 9382, 30850,	941	38	16002	2.23754
CHROMOSOME	11	64	0.0679	0.191621	38	1.00349	5702, 11187, 5818, 26973, 6749, 392, 5913, 272, 8525, 50862, 57104, 54843, 871, 51074, 10525, 7352, 22800, 55298, 79733, 5436, 1072, 79026, 10480, 23649, 3606, 1410, 4005, 1500, 65987, 219844, 3992, 10263, 7351, 23193, 84153, 53, 6188, 55327, 7542, 8567, 5499, 6876, 2017, 51400, 6653, 4837, 372, 5553, 1479, 10534, 6181, 25906, 10978, 10938, 10435, 79797, 9049, 3939, 2950, 3312, 143666, 2348, 1131…	943	961	16073	1.13512
CYTOBAND	3p22.3	3	0.0032	0.197134	39	1.00589	114884, 23122, 7342,	941	14	16002	3.644
CYTOBAND	14q24.3-q31	2	0.0021	0.215084	40	1.07004	9517, 4293,	941	4	16002	8.50266
CYTOBAND	14q23	2	0.0021	0.215084	41	1.04394	4331, 5684,	941	4	16002	8.50266
CYTOBAND	20q11.2	3	0.0032	0.219132	42	1.03827	1789, 10544, 2937,	941	15	16002	3.40106
CHROMOSOME	5	50	0.053	0.239951	43	1.11047	3313, 56103, 25816, 309, 4124, 51307, 51015, 2533, 1498, 84321, 831, 115548, 11174, 51247, 9260, 5813, 3308, 1105, 9939, 4695, 114915, 115123, 3001, 10923, 56114, 3074, 57396, 2255, 55696, 900, 2297, 64979, 206358, 1452, 1836, 4245, 8841, 64097, 133957, 7690, 29019, 167227, 51428, 2966, 7904, 28966, 3182, 1729, 1627, 4726,	943	754	16073	1.13027
CYTOBAND	1p34.1	4	0.0042	0.241122	44	1.09053	25974, 4678, 991, 10103,	941	29	16002	2.34556
CYTOBAND	4q24	3	0.0032	0.241318	45	1.06716	3015, 9061, 27068,	941	16	16002	3.1885
CYTOBAND	9p13	3	0.0032	0.241318	46	1.04396	1211, 7094, 2189,	941	16	16002	3.1885
CYTOBAND	14q32	3	0.0032	0.241318	47	1.02175	7443, 57062, 3429,	941	16	16002	3.1885
CHROMOSOME	10	40	0.0424	0.246217	48	1.02077	84991, 64210, 8559, 983, 5791, 54788, 79892, 5654, 55844, 92565, 1847, 5660, 92170, 8505, 55130, 9562, 79754, 8872, 1793, 305, 55719, 84795, 6840, 1390, 26148, 26287, 4714, 59338, 2746, 56521, 3087, 5328, 7570, 310, 4942, 2805, 6229, 4791, 64077, 90550,	943	595	16073	1.14585
CYTOBAND	14q32.32	2	0.0021	0.261203	49	1.06081	7187, 64758,	941	5	16002	6.80213
CYTOBAND	13q22.1	2	0.0021	0.261203	50	1.03959	688, 79866,	941	5	16002	6.80213
CYTOBAND	14q11	2	0.0021	0.261203	51	1.01921	84502, 5587,	941	5	16002	6.80213
CYTOBAND	5q22.2	2	0.0021	0.261203	52	0.999605	167227, 64097,	941	5	16002	6.80213
CYTOBAND	5q22	2	0.0021	0.261203	53	0.980744	7904, 1498,	941	5	16002	6.80213
CYTOBAND	17p13	4	0.0042	0.273384	54	1.00747	29098, 1973, 4641, 29928,	941	31	16002	2.19423
CYTOBAND	9q33	2	0.0021	0.304616	55	1.10216	3371, 2934,	941	6	16002	5.66844
CYTOBAND	Xp11.3-p11.23	2	0.0021	0.304616	56	1.08247	5127, 4943,	941	6	16002	5.66844
CYTOBAND	17p13-p12	2	0.0021	0.304616	57	1.06348	9423, 1984,	941	6	16002	5.66844
CYTOBAND	17p12-p11.2	2	0.0021	0.304616	58	1.04515	7314, 5376,	941	6	16002	5.66844
CYTOBAND	14q32.11	2	0.0021	0.304616	59	1.02743	1112, 90141,	941	6	16002	5.66844
CYTOBAND	14q22.2	2	0.0021	0.304616	60	1.01031	10175, 10979,	941	6	16002	5.66844
CYTOBAND	5q21-q22	2	0.0021	0.304616	61	0.993746	114915, 4124,	941	6	16002	5.66844
CYTOBAND	11q12	3	0.0032	0.308082	62	0.988844	5553, 10978, 6749,	941	19	16002	2.68505
CYTOBAND	8q22.1	3	0.0032	0.308082	63	0.973148	286148, 54704, 55353,	941	19	16002	2.68505
CYTOBAND	1q25	3	0.0032	0.308082	64	0.957942	116461, 116496, 85397,	941	19	16002	2.68505
CYTOBAND	16q22.1	7	0.0074	0.308648	65	0.944938	84080, 1728, 51388, 11060, 84138, 84342, 3038,	941	78	16002	1.52612
CYTOBAND	14q11.2	6	0.0064	0.322684	66	0.97294	6964, 4776, 5693, 54930, 84502, 10379, 55072,	941	64	16002	1.59425
CYTOBAND	12p11	2	0.0021	0.34548	67	1.02613	1663, 3709,	941	7	16002	4.85866
CYTOBAND	15q24-q25	2	0.0021	0.34548	68	1.01104	4016, 26589,	941	7	16002	4.85866
CYTOBAND	4q21.22	2	0.0021	0.34548	69	0.996384	79725, 51316,	941	7	16002	4.85866
CYTOBAND	8q24.12	2	0.0021	0.34548	70	0.98215	64798, 27085,	941	7	16002	4.85866
CYTOBAND	6q14-q15	2	0.0021	0.34548	71	0.968317	1268, 10492,	941	7	16002	4.85866
CYTOBAND	1q21.3	4	0.0042	0.355237	72	0.981835	2312, 10456, 23126, 90780,	941	36	16002	1.88948
CYTOBAND	17q25	4	0.0042	0.37156	73	1.01288	6182, 2194, 5034, 7077,	941	37	16002	1.83841
CYTOBAND	1p36.31	2	0.0021	0.383945	74	1.0325	148646, 55735,	941	8	16002	4.25133
CYTOBAND	2q12	2	0.0021	0.383945	75	1.01873	3554, 8440,	941	8	16002	4.25133
CYTOBAND	6q23.3	2	0.0021	0.383945	76	1.00533	167838, 10370,	941	8	16002	4.25133
CYTOBAND	10q21-q22	2	0.0021	0.383945	77	0.992273	5660, 305,	941	8	16002	4.25133
CYTOBAND	14q32.3	2	0.0021	0.383945	78	0.979552	1397, 7517,	941	8	16002	4.25133
CYTOBAND	12q24.3	2	0.0021	0.383945	79	0.967152	5901, 6249,	941	8	16002	4.25133
CYTOBAND	11p13	4	0.0042	0.387803	80	0.964659	1479, 51074, 10480, 4005,	941	38	16002	1.79003
CYTOBAND	8q24.3	6	0.0064	0.393667	81	0.967156	4061, 286075, 93100, 1936, 1537, 23144,	941	70	16002	1.4576
CYTOBAND	10q26.3	3	0.0032	0.394926	82	0.958418	92170, 5654, 55844,	941	23	16002	2.21808
CYTOBAND	20q13.33	4	0.0042	0.403942	83	0.968487	54994, 55257, 11047, 55045,	941	39	16002	1.74413
CHROMOSOME	20	31	0.0329	0.415117	84	0.983431	54994, 84515, 55257, 51282, 54498, 51126, 4605, 10544, 191, 22803, 55045, 1522, 27131, 55245, 6628, 1917, 84619, 10528, 3911, 55861, 24141, 2937, 54675, 92667, 1789, 128718, 5203, 11047, 11065, 994, 11034,	943	489	16073	1.08053
CYTOBAND	10q22.1	3	0.0032	0.415896	85	0.973685	56521, 54788, 90550,	941	24	16002	2.12566
CYTOBAND	19p13.11	5	0.0053	0.419358	86	0.970375	55049, 79016, 93343, 5143, 8178,	941	56	16002	1.51833
CYTOBAND	14q32.31	2	0.0021	0.420152	87	0.961037	64758, 10914,	941	9	16002	3.77896
CYTOBAND	14q32.12	2	0.0021	0.420152	88	0.950116	84520, 80017,	941	9	16002	3.77896
CYTOBAND	18q21	2	0.0021	0.420152	89	0.93944	10892, 8932,	941	9	16002	3.77896
CYTOBAND	1q42.1	2	0.0021	0.420152	90	0.929002	2052, 7257,	941	9	16002	3.77896
CYTOBAND	14q23.3	2	0.0021	0.420152	91	0.918793	26499, 64398,	941	9	16002	3.77896
CYTOBAND	5q23.2	2	0.0021	0.420152	92	0.908806	28966, 115123,	941	9	16002	3.77896
CYTOBAND	11q13.4	3	0.0032	0.436492	93	0.934	25906, 55298, 51400,	941	25	16002	2.04064
CYTOBAND	12p13.33	2	0.0021	0.454233	94	0.96162	84318, 55846,	941	10	16002	3.40106
CYTOBAND	2p15	2	0.0021	0.454233	95	0.951498	10575, 87178,	941	10	16002	3.40106
CYTOBAND	14q24.2	2	0.0021	0.454233	96	0.941587	55333, 10001,	941	10	16002	3.40106
CYTOBAND	18p11.32	2	0.0021	0.454233	97	0.931879	10403, 9984,	941	10	16002	3.40106
CYTOBAND	5q35.3	4	0.0042	0.467039	98	0.948376	3182, 1627, 51428, 9260,	941	43	16002	1.58189
CYTOBAND	15q22	2	0.0021	0.486313	99	0.977537	5315, 8483,	941	11	16002	3.09188
CYTOBAND	1p21	2	0.0021	0.486313	100	0.967762	2135, 1901,	941	11	16002	3.09188
CYTOBAND	20p11.23	2	0.0021	0.486313	101	0.95818	92667, 51126,	941	11	16002	3.09188
CYTOBAND	16q24	2	0.0021	0.516509	102	1.0077	1535, 10328,	941	12	16002	2.83422
CYTOBAND	10q26.13	2	0.0021	0.516509	103	0.997915	59338, 64077,	941	12	16002	2.83422
CYTOBAND	9p24.1	2	0.0021	0.516509	104	0.988319	115426, 55848,	941	12	16002	2.83422
CYTOBAND	15q22.2	2	0.0021	0.516509	105	0.978907	51495, 145773,	941	12	16002	2.83422
CYTOBAND	7p15	2	0.0021	0.516509	106	0.969672	2617, 3181,	941	12	16002	2.83422
CYTOBAND	6q15	2	0.0021	0.516509	107	0.96061	135295, 55122,	941	12	16002	2.83422
CYTOBAND	8q12.1	2	0.0021	0.516509	108	0.951715	90362, 8601,	941	12	16002	2.83422
CYTOBAND	3q21.1	2	0.0021	0.516509	109	0.942984	79663, 64770,	941	12	16002	2.83422
CYTOBAND	5q31	7	0.0074	0.518697	110	0.93837	5813, 56103, 1729, 51307, 56114, 4695, 8841,	941	98	16002	1.21467
CYTOBAND	3p21.1	3	0.0032	0.533036	111	0.955623	9136, 51460, 64943,	941	30	16002	1.70053
CYTOBAND	1q41	3	0.0032	0.533036	112	0.947091	26750, 55699, 64853,	941	30	16002	1.70053
CYTOBAND	12q13.13	3	0.0032	0.533036	113	0.93871	517, 1975, 29127,	941	30	16002	1.70053
CYTOBAND	Xq22.1	2	0.0021	0.544932	114	0.95124	79979, 6173,	941	13	16002	2.6162
CYTOBAND	11p11.2	3	0.0032	0.56836	115	0.98351	8525, 79797, 8567,	941	32	16002	1.59425
CYTOBAND	3p25	2	0.0021	0.571685	116	0.980736	5468, 5894,	941	14	16002	2.42933
CYTOBAND	10p15.1	2	0.0021	0.571685	117	0.972353	84991, 79754,	941	14	16002	2.42933
CYTOBAND	3q28	2	0.0021	0.571685	118	0.964113	55214, 1974,	941	14	16002	2.42933
CHROMOSOME	8	34	0.0361	0.572408	119	0.95722	4061, 2339, 1585, 8601, 93100, 526, 29028, 23678, 286075, 6917, 6591, 90362, 26986, 23259, 80223, 9650, 1537, 25879, 5327, 1052, 114569, 286148, 64798, 528, 27085, 54704, 10174, 29088, 1936, 6383, 23144, 55353, 55140, 10499,	943	574	16073	1.00961
CYTOBAND	19q13.33	4	0.0042	0.583006	120	0.966818	84798, 5518, 57664, 90353,	941	51	16002	1.33375
CYTOBAND	11q12.3	2	0.0021	0.596868	121	0.981625	23193, 79064,	941	15	16002	2.26738
CYTOBAND	12p12.3	2	0.0021	0.596868	122	0.973579	2012, 8364,	941	15	16002	2.26738
CYTOBAND	22q11.23	2	0.0021	0.596868	123	0.965664	1652, 91316,	941	15	16002	2.26738
CYTOBAND	Xq22	2	0.0021	0.596868	124	0.957876	1287, 3188,	941	15	16002	2.26738
CYTOBAND	16p12	2	0.0021	0.596868	125	0.950213	54700, 57146,	941	15	16002	2.26738
CYTOBAND	12q24.13	2	0.0021	0.596868	126	0.942672	10993, 10961,	941	15	16002	2.26738
CYTOBAND	3q13.2	2	0.0021	0.596868	127	0.935249	90102, 79669,	941	15	16002	2.26738
CYTOBAND	1p13.3	3	0.0032	0.60171	128	0.935471	5906, 10542, 2947,	941	34	16002	1.50047
CYTOBAND	13q34	3	0.0032	0.61764	129	0.952794	65110, 6011, 1282,	941	35	16002	1.4576
CYTOBAND	10q26	2	0.0021	0.620571	130	0.949951	4942, 5791,	941	16	16002	2.12566
CYTOBAND	5q35	2	0.0021	0.620571	131	0.942699	4245, 57396,	941	16	16002	2.12566
CYTOBAND	3q23	2	0.0021	0.620571	132	0.935558	5359, 56945,	941	16	16002	2.12566
CYTOBAND	1q23	2	0.0021	0.620571	133	0.928523	3310, 7203,	941	16	16002	2.12566
CYTOBAND	1q32.1	4	0.0042	0.622143	134	0.923929	10765, 127829, 9641, 23114,	941	54	16002	1.25965
CYTOBAND	2q11.2	3	0.0032	0.633076	135	0.933201	285033, 51263, 23020,	941	36	16002	1.41711
CYTOBAND	19p13.2	6	0.0064	0.634833	136	0.92891	1994, 11018, 5032, 10053, 22859, 112812,	941	92	16002	1.10904
CHROMOSOME	13	17	0.018	0.635349	137	0.922879	10206, 11340, 688, 65110, 7223, 7278, 221154, 26524, 7750, 1282, 10160, 10150, 79866, 6011, 7178, 5042, 81602,	943	290	16073	0.999163
CYTOBAND	5p15.33	2	0.0021	0.642882	138	0.927054	133957, 4726,	941	17	16002	2.00063
CYTOBAND	1p35.3	2	0.0021	0.642882	139	0.920385	93974, 22826,	941	17	16002	2.00063
CYTOBAND	20q13.3	2	0.0021	0.642882	140	0.913811	1917, 84619,	941	17	16002	2.00063
CYTOBAND	8q22.3	2	0.0021	0.642882	141	0.90733	25879, 528,	941	17	16002	2.00063
CYTOBAND	14q24.1	2	0.0021	0.642882	142	0.90094	2079, 2877,	941	17	16002	2.00063
CYTOBAND	11q13.1	4	0.0042	0.658696	143	0.916647	10534, 23649, 5436, 84153,	941	57	16002	1.19336
CYTOBAND	12q13	4	0.0042	0.658696	144	0.910281	3875, 3489, 6171, 4891,	941	57	16002	1.19336
CYTOBAND	19p13.12	2	0.0021	0.663882	145	0.911121	10212, 26993,	941	18	16002	1.88948
CYTOBAND	1p31.3	2	0.0021	0.663882	146	0.904881	55970, 205,	941	18	16002	1.88948
CYTOBAND	1q21-q22	2	0.0021	0.683649	147	0.925484	23623, 9181,	941	19	16002	1.79003
CYTOBAND	12q15	2	0.0021	0.683649	148	0.919231	22822, 57122,	941	19	16002	1.79003
CYTOBAND	8p12	2	0.0021	0.683649	149	0.913061	23259, 5327,	941	19	16002	1.79003
CHROMOSOME	16	39	0.0414	0.687531	150	0.912124	92922, 1535, 4324, 10328, 55715, 1728, 91807, 23174, 64779, 6911, 57146, 10921, 10300, 9028, 84138, 26471, 51388, 22928, 9088, 2521, 94431, 84342, 54700, 84080, 9688, 4913, 9080, 11060, 7084, 79228, 57567, 368, 79650, 22879, 5595, 84656, 3038, 2653, 1632,	943	692	16073	0.960603
CYTOBAND	11p15.1	2	0.0021	0.702254	151	0.925487	79733, 113174,	941	20	16002	1.70053
CYTOBAND	20p13	4	0.0042	0.703354	152	0.920838	10528, 54498, 6628, 994,	941	61	16002	1.1151
CYTOBAND	15q22.31	2	0.0021	0.719767	153	0.936167	10302, 9325,	941	21	16002	1.61955
CYTOBAND	5q33.1	2	0.0021	0.719767	154	0.930088	206358, 55696,	941	21	16002	1.61955
CYTOBAND	10p13	2	0.0021	0.73625	155	0.94525	8559, 8872,	941	22	16002	1.54594
CYTOBAND	3q21.3	2	0.0021	0.73625	156	0.939191	23129, 22820,	941	22	16002	1.54594
CYTOBAND	12p13.3	2	0.0021	0.751765	157	0.952874	57102, 83441,	941	23	16002	1.47872
CYTOBAND	1	2	0.0021	0.751765	158	0.946843	6277, 90780,	941	23	16002	1.47872
CYTOBAND	17q11.2	4	0.0042	0.752721	159	0.942085	26073, 9220, 147015, 116238,	941	66	16002	1.03063
CYTOBAND	Xq28	5	0.0053	0.759469	160	0.944589	6134, 4111, 2539, 3149, 7411,	941	87	16002	0.977317
CYTOBAND	4q25	2	0.0021	0.766368	161	0.947249	2028, 27068,	941	24	16002	1.41711
CYTOBAND	17q21.33	2	0.0021	0.766368	162	0.941402	80221, 55379,	941	24	16002	1.41711
CYTOBAND	6p21	2	0.0021	0.780112	163	0.952407	3159, 11329,	941	25	16002	1.36043
CYTOBAND	15q15.1	2	0.0021	0.780112	164	0.9466	90417, 22893,	941	25	16002	1.36043
CYTOBAND	2q33.1	2	0.0021	0.780112	165	0.940863	3336, 130026,	941	25	16002	1.36043
CYTOBAND	3p21.3	3	0.0032	0.791515	166	0.948865	7384, 7869, 7867,	941	49	16002	1.04114
CYTOBAND	17q21.32	2	0.0021	0.793049	167	0.945011	4137, 2896,	941	26	16002	1.3081
CYTOBAND	12q24.31	3	0.0032	0.80077	168	0.948531	80196, 2967, 51329,	941	50	16002	1.02032
CYTOBAND	17q21	3	0.0032	0.809658	169	0.953385	3430, 1655, 2648,	941	51	16002	1.00031
CHROMOSOME	X	32	0.0339	0.823753	170	0.964276	90293, 10325, 4943, 6103, 55787, 23157, 63035, 3028, 412, 2539, 6134, 3188, 27334, 2746, 79979, 5230, 7411, 6173, 56062, 1287, 51360, 26548, 4129, 5127, 54552, 4111, 3149, 3052, 5638, 5422, 7547, 10084,	943	611	16073	0.892676
CYTOBAND	10q24	2	0.0021	0.827474	171	0.962967	5328, 4791,	941	29	16002	1.17278
CYTOBAND	20q13.12	2	0.0021	0.837627	172	0.969115	55861, 11065,	941	30	16002	1.13369
CYTOBAND	19q13.42	2	0.0021	0.837627	173	0.963513	79763, 23640,	941	30	16002	1.13369
CYTOBAND	16p13.3	8	0.0085	0.841177	174	0.962036	4913, 10921, 9080, 9088, 9028, 79228, 84656, 1632,	941	161	16002	0.844985
CYTOBAND	19q13.4	3	0.0032	0.841768	175	0.95721	352909, 6203, 58491,	941	55	16002	0.927563
CYTOBAND	11p15	2	0.0021	0.847183	176	0.957895	11187, 272,	941	31	16002	1.09712
CYTOBAND	16p11.2	4	0.0042	0.856409	177	0.962856	22928, 26471, 6911, 2521,	941	80	16002	0.850266
CYTOBAND	2p11.2	2	0.0021	0.864643	178	0.966651	375216, 51318,	941	33	16002	1.03063
CYTOBAND	Xp11.23	2	0.0021	0.88011	179	0.978446	4129, 10084,	941	35	16002	0.971732
CYTOBAND	22q13.1	3	0.0032	0.891672	180	0.985793	8664, 4627, 4689,	941	63	16002	0.809777
CYTOBAND	1q32	2	0.0021	0.893811	181	0.982698	8934, 1465,	941	37	16002	0.919206
CHROMOSOME	1	86	0.0912	0.897288	182	0.9811	64960, 5906, 1718, 116496, 26750, 92235, 284701, 55116, 127829, 7203, 64853, 22826, 9725, 8718, 23576, 55974, 2947, 6284, 51506, 576, 81888, 9641, 2135, 6272, 10765, 23633, 79753, 80222, 23126, 55970, 1901, 1104, 8438, 9939, 23623, 6271, 6146, 2312, 6281, 1999, 5743, 93974, 90780, 126917, 116461, 54802, 2634, 223, 8934, 85397, 9064, 4678, 9181, 1465, 3915, 270, 4170, 3310, 10542, 10456, 2329, 234…	943	1635	16073	0.896532
CYTOBAND	11p15.4	2	0.0021	0.900063	183	0.978757	3939, 50862,	941	38	16002	0.895016
CYTOBAND	17q12	2	0.0021	0.911486	184	0.985792	117584, 3859,	941	40	16002	0.850266
CYTOBAND	19q13.3	3	0.0032	0.922915	185	0.992757	2014, 5424, 7064,	941	70	16002	0.728799
CYTOBAND	6p21.1	2	0.0021	0.938507	186	1.0041	116138, 9477,	941	46	16002	0.739361
CYTOBAND	3p21.31	2	0.0021	0.948748	187	1.00963	79714, 11180,	941	49	16002	0.694094
CHROMOSOME	6	40	0.0424	0.953645	188	1.00944	135295, 1268, 7164, 56658, 54901, 6293, 10370, 84918, 50854, 6648, 11118, 10799, 79138, 8333, 3010, 116138, 55122, 2296, 9477, 10492, 51053, 3159, 9519, 1797, 51660, 7402, 57380, 167838, 9025, 221294, 7919, 1490, 262, 1616, 8349, 8364, 6257, 8417, 11329, 4800,	943	843	16073	0.808756
CYTOBAND	21q22.3	3	0.0032	0.961723	189	1.01261	7307, 875, 1409,	941	84	16002	0.607333
CYTOBAND	19q13.2	3	0.0032	0.961723	190	1.00728	92799, 10173, 7596,	941	84	16002	0.607333
CHROMOSOME	3	42	0.0445	0.969782	191	1.0104	22820, 51460, 5359, 1974, 86, 56945, 90133, 51726, 51517, 23129, 7555, 90102, 9136, 7384, 5468, 9435, 10644, 80723, 23122, 1371, 79669, 11180, 7342, 29995, 64770, 254887, 79714, 79663, 23043, 116441, 152048, 114884, 9861, 5894, 7869, 26996, 55214, 92106, 64943, 152002, 7867, 116064,	943	905	16073	0.791017
CHROMOSOME	15	19	0.0201	0.986528	192	1.0225	90417, 79968, 10302, 51495, 2923, 9960, 26589, 84942, 145773, 5315, 79719, 22893, 64963, 29766, 9325, 55215, 4016, 8483, 3706,	943	480	16073	0.67468
CYTOBAND	11p15.5	2	0.0021	0.990655	193	1.02145	143666, 57104,	941	77	16002	0.441696
CHROMOSOME	21	4	0.0042	0.998158	194	1.02388	1265, 7307, 875, 1409,	943	174	16073	0.391828
CHROMOSOME	22	12	0.0127	0.998975	195	1.01947	150356, 65078, 8664, 51537, 129025, 4627, 4689, 1652, 29787, 3535, 91316, 85367,	943	401	16073	0.510061
CHROMOSOME	4	22	0.0233	0.999001	196	1.01429	79725, 836, 3015, 51274, 9061, 65997, 79960, 1635, 2028, 118, 26511, 84803, 51316, 8842, 10699, 55008, 55153, 22998, 4717, 152559, 9429, 27068,	943	634	16073	0.591451
CHROMOSOME	2	41	0.0435	0.99941	197	1.00956	7349, 4148, 64969, 8440, 55683, 56603, 3336, 64682, 87178, 245973, 6670, 1329, 10575, 3554, 30818, 150465, 375216, 130026, 7849, 3777, 130162, 129439, 92749, 6574, 80303, 65062, 84524, 10096, 3552, 388, 51263, 84620, 8436, 7850, 84269, 285033, 6323, 65080, 23020, 165055, 51318,	943	1061	16073	0.658649
CHROMOSOME	9	18	0.0191	0.999929	198	1.00498	3456, 54566, 115426, 573, 153090, 65083, 83543, 51162, 7111, 7094, 2934, 55848, 3371, 1211, 286336, 90550, 445, 2189,	943	619	16073	0.495641
CHROMOSOME	7	15	0.0159	1	199	1	3569, 2617, 10049, 55744, 2887, 80761, 7378, 231, 55340, 9179, 27010, 3181, 63979, 64951, 23554,	943	737	16073	0.346904
